# Supplementary material for: kESVR: An Ensemble Model for Drug Response Prediction in Precision Medicine Using Cancer Cell Lines Gene Expression
Source: Genes (Basel). 2021 May 30;12(6):844. doi: 10.3390/genes12060844 (PMC8229729; doi:10.3390/genes12060844)
Supplement: Supplementary file 1 [file genes-12-00844-s001.zip]

Archive with 1 entries (1 files):
- genes-1195200-supplementary.xlsx
