# Supplementary material for: kESVR: An Ensemble Model for Drug Response Prediction in Precision Medicine Using Cancer Cell Lines Gene Expression
Source: Genes (Basel). 2021 May 30;12(6):844. doi: 10.3390/genes12060844 (PMC8229729; doi:10.3390/genes12060844)
Supplement: Supplementary file 1 [file genes-12-00844-s001.zip › genes-1195200-supplementary.xlsx]

## Sheet: Table S1
Table S1: 5-fold cross-validation results of kESVR on zebularine for k=2:12
Iteration/Fold	Train_MSE	Test_MSE	Avg_Train_Test_MSE	k	Avg_MSE
1	0.735941	0.923801	0.829871	2
2	0.745457	0.86374	0.804599	2
3	0.675314	1.06002	0.867666	2
4	0.758239	0.782781	0.77051	2
5	0.699806	0.910013	0.80491	2	0.815511
1	0.67191	0.908491	0.790201	3
2	0.802632	0.479618	0.641125	3
3	0.607887	1.36241	0.98515	3
4	0.543243	0.466577	0.50491	3
5	0.716786	0.936011	0.826398	3	0.749557
1	0.451923	0.952016	0.70197	4
2	0.411169	0.544078	0.477623	4
3	0.630638	0.526281	0.578459	4
4	0.400893	0.346393	0.373643	4
5	0.319451	1.09955	0.709502	4	0.568239
1	0.529678	0.595645	0.562661	5
2	0.447241	1.74488	1.09606	5
3	0.526519	0.274996	0.400757	5
4	0.528213	0.684815	0.606514	5
5	0.457132	0.423385	0.440258	5	0.62125
1	0.189413	0.886276	0.537844	6
2	0.345795	0.266931	0.306363	6
3	0.467638	0.401554	0.434596	6
4	0.432818	0.694349	0.563584	6
5	0.484233	0.665	0.574616	6	0.483401
1	0.443244	0.401527	0.422386	7
2	0.26536	0.340873	0.303117	7
3	0.246081	0.246963	0.246522	7
4	0.264009	0.601393	0.432701	7
5	0.290961	1.13134	0.711149	7	0.423175
1	0.203107	0.335506	0.269306	8
2	0.0630833	0.706076	0.38458	8
3	0.20722	0.618354	0.412787	8
4	0.227363	0.276507	0.251935	8
5	0.31612	0.404591	0.360356	8	0.335793
1	0.126387	0.376364	0.251375	9
2	0.253482	0.375481	0.314481	9
3	0.254502	0.611119	0.432811	9
4	0.0624463	0.774652	0.418549	9
5	0.229859	0.51058	0.37022	9	0.357487
1	0.174972	0.181024	0.177998	10
2	0.123715	1.45569	0.789701	10
3	0.256946	0.149022	0.202984	10
4	0.202758	0.317482	0.26012	10
5	0.249572	0.396402	0.322987	10	0.350758
1	0.190482	0.300571	0.245527	11
2	0.233418	0.397324	0.315371	11
3	0.339025	0.874707	0.606866	11
4	0.0722514	0.863533	0.467892	11
5	0.307889	0.472397	0.390143	11	0.40516
1	0.467051	0.434143	0.450597	12
2	0.265206	1.3234	0.794305	12
3	0.512698	0.600158	0.556428	12
4	0.443052	0.411696	0.427374	12
5	0.662871	0.669297	0.666084	12	0.578958

## Sheet: Table S2
Table S2: 5-fold cross-validation results of kESVR on azacitidine for k=2:12
Iteration/Fold	Train_MSE	Test_MSE	Avg_Train_Test_MSE	k	Avg_MSE
1	1.02991	1.08483	1.05737	2
2	1.06498	1.15852	1.11175	2
3	1.07446	1.4168	1.24563	2
4	0.932151	1.52841	1.23028	2
5	1.14859	0.792843	0.970716	2	1.12315
1	0.605576	0.673846	0.639711	3
2	0.463815	0.610442	0.537128	3
3	0.51855	0.8641	0.691325	3
4	0.55054	0.658112	0.604326	3
5	0.531633	0.659636	0.595635	3	0.613625
1	0.452564	0.561049	0.506807	4
2	0.337907	0.948465	0.643186	4
3	0.450063	0.592289	0.521176	4
4	0.489039	0.229819	0.359429	4
5	0.430355	0.770592	0.600473	4	0.526214
1	0.22738	0.558963	0.393172	5
2	0.291708	0.497256	0.394482	5
3	0.150863	0.469747	0.310305	5
4	0.301435	0.361467	0.331451	5
5	0.228321	0.362065	0.295193	5	0.344921
1	0.195737	0.495035	0.345386	6
2	0.226938	0.308721	0.267829	6
3	0.234866	0.559981	0.397423	6
4	0.299074	0.449486	0.37428	6
5	0.191581	0.505169	0.348375	6	0.346659
1	0.217698	0.350924	0.284311	7
2	0.180542	0.358808	0.269675	7
3	0.183198	0.425779	0.304488	7
4	0.195214	0.294821	0.245018	7
5	0.14045	0.725701	0.433075	7	0.307313
1	0.271906	0.288407	0.280157	8
2	0.133152	0.519537	0.326345	8
3	0.205922	0.610791	0.408357	8
4	0.20298	0.469368	0.336174	8
5	0.185368	0.285992	0.23568	8	0.317343
1	0.220206	0.438994	0.3296	9
2	0.240013	0.591026	0.415519	9
3	0.384932	0.33571	0.360321	9
4	0.398113	0.37025	0.384182	9
5	0.299654	0.744684	0.522169	9	0.402358
1	0.284282	0.519176	0.401729	10
2	0.300604	0.223541	0.262073	10
3	0.358983	0.641363	0.500173	10
4	0.34764	0.357306	0.352473	10
5	0.319517	0.810279	0.564898	10	0.416269
1	0.453414	0.675717	0.564566	11
2	0.302765	0.50647	0.404617	11
3	0.353562	0.601631	0.477596	11
4	0.367773	0.62093	0.494352	11
5	0.286247	1.05126	0.668751	11	0.521976
1	0.545696	0.295143	0.420419	12
2	0.42763	1.02843	0.728029	12
3	0.417792	0.983164	0.700478	12
4	0.437455	0.879504	0.65848	12
5	0.534684	0.371666	0.453175	12	0.592116

## Sheet: Table S3
Table S3: 5-fold cross-validation results of kESVR on myricetin for k=2:12
Iteration/Fold	Train_MSE	Test_MSE	Avg_Train_Test_MSE	k	Avg_MSE
1	0.639595	0.76982	0.704707	2
2	0.754829	0.812333	0.783581	2
3	0.711426	0.910197	0.810811	2
4	0.584637	1.04929	0.816964	2
5	0.73953	0.457362	0.598446	2	0.742902
1	0.566692	0.490128	0.52841	3
2	0.499775	0.539292	0.519534	3
3	0.493945	0.492967	0.493456	3
4	0.487024	0.743618	0.615321	3
5	0.517708	0.676353	0.597031	3	0.55075
1	0.34718	0.669549	0.508365	4
2	0.416918	0.285839	0.351379	4
3	0.276427	0.796509	0.536468	4
4	0.388646	0.311968	0.350307	4
5	0.223019	0.227908	0.225463	4	0.394396
1	0.320043	0.414499	0.367271	5
2	0.250237	0.663111	0.456674	5
3	0.330025	0.577474	0.45375	5
4	0.375583	0.145396	0.260489	5
5	0.271009	0.75943	0.51522	5	0.410681
1	0.254704	0.422319	0.338511	6
2	0.18937	0.226934	0.208152	6
3	0.243109	0.699529	0.471319	6
4	0.361764	0.511809	0.436787	6
5	0.246782	0.424414	0.335598	6	0.358073
1	0.252259	0.501765	0.377012	7
2	0.367348	0.232511	0.29993	7
3	0.360147	0.145744	0.252946	7
4	0.115555	0.413097	0.264326	7
5	0.242913	0.534814	0.388864	7	0.316615
1	0.230665	0.0633438	0.147004	8
2	0.219008	0.383746	0.301377	8
3	0.126795	0.494313	0.310554	8
4	0.155703	0.761403	0.458553	8
5	0.0778117	0.493688	0.28575	8	0.300648
1	0.254671	0.519097	0.386884	9
2	0.219557	0.511788	0.365673	9
3	0.276739	0.493402	0.38507	9
4	0.0980351	0.307584	0.20281	9
5	0.30376	0.50756	0.40566	9	0.349219
1	0.285974	0.590578	0.438276	10
2	0.284932	0.67044	0.477686	10
3	0.47113	0.762526	0.616828	10
4	0.312229	0.461874	0.387051	10
5	0.386534	0.705573	0.546054	10	0.493179
1	0.200142	0.47218	0.336161	11
2	0.19432	0.624274	0.409297	11
3	0.240062	0.331378	0.28572	11
4	0.122549	0.43494	0.278744	11
5	0.318658	0.791635	0.555146	11	0.373014
1	0.259534	0.253154	0.256344	12
2	0.28788	0.472025	0.379952	12
3	0.368443	0.651989	0.510216	12
4	0.217452	0.408534	0.312993	12
5	0.288901	0.954429	0.621665	12	0.416234

## Sheet: Table S4
Table S4: 5-fold cross-validation results of kESVR on BRDK64610608 for k=2:12
Iteration/Fold	Train_MSE	Test_MSE	Avg_Train_Test_MSE	k	Avg_MSE
1	0.736838	1.27111	1.00397	2
2	0.876162	0.693917	0.785039	2
3	0.834613	0.988192	0.911402	2
4	0.912652	0.800032	0.856342	2
5	0.821938	0.921137	0.871538	2	0.885659
1	0.731412	0.61928	0.675346	3
2	0.701379	0.828317	0.764848	3
3	0.667352	0.841301	0.754327	3
4	0.690467	0.656264	0.673366	3
5	0.521811	1.04766	0.784734	3	0.730524
1	0.374939	0.367264	0.371101	4
2	0.274501	1.06239	0.668444	4
3	0.248428	0.671894	0.460161	4
4	0.373504	0.618357	0.49593	4
5	0.371208	0.656235	0.513721	4	0.501872
1	0.178502	0.368191	0.273347	5
2	0.17825	0.491575	0.334913	5
3	0.383054	1.08965	0.736354	5
4	0.210958	0.69742	0.454189	5
5	0.550748	0.309119	0.429933	5	0.445747
1	0.334656	0.300862	0.317759	6
2	0.306607	0.313865	0.310236	6
3	0.222229	0.598189	0.410209	6
4	0.322808	0.306372	0.31459	6
5	0.326878	0.614005	0.470441	6	0.364647
1	0.412311	0.561477	0.486894	7
2	0.539609	0.921068	0.730339	7
3	0.336124	0.649956	0.49304	7
4	0.501555	0.574929	0.538242	7
5	0.370838	0.746742	0.55879	7	0.561461
1	0.209022	0.797145	0.503084	8
2	0.196442	0.738196	0.467319	8
3	0.187523	0.253815	0.220669	8
4	0.357099	0.220062	0.288581	8
5	0.222714	0.313994	0.268354	8	0.349601
1	0.236523	0.571319	0.403921	9
2	0.16107	0.705848	0.433459	9
3	0.239662	0.437301	0.338481	9
4	0.316789	0.795241	0.556015	9
5	0.356527	0.329507	0.343017	9	0.414979
1	0.344033	0.433198	0.388616	10
2	0.209714	0.671654	0.440684	10
3	0.3349	0.626579	0.480739	10
4	0.24725	0.625441	0.436346	10
5	0.277331	0.427628	0.352479	10	0.419773
1	0.216237	0.431133	0.323685	11
2	0.211272	0.723827	0.467549	11
3	0.294242	0.572161	0.433201	11
4	0.335007	0.695557	0.515282	11
5	0.306899	0.631123	0.469011	11	0.441746
1	0.272121	0.81141	0.541765	12
2	0.443147	0.304999	0.374073	12
3	0.205233	1.07216	0.638698	12
4	0.199224	0.449325	0.324275	12
5	0.14733	0.328451	0.23789	12	0.42334

## Sheet: Table S5
Table S5: 5-fold cross-validation results of kESVR on nelarabine for k=2:12
Iteration/Fold	Train_MSE	Test_MSE	Avg_Train_Test_MSE	k	Avg_MSE
1	0.95721	1.39138	1.1743	2
2	1.04557	1.01907	1.03232	2
3	0.996231	1.05443	1.02533	2
4	0.957069	1.63469	1.29588	2
5	1.0919	1.11726	1.10458	2	1.12648
1	1.03075	0.669402	0.850077	3
2	0.898744	1.22631	1.06253	3
3	0.849268	1.5605	1.20488	3
4	0.812189	1.15158	0.981885	3
5	0.885211	0.630354	0.757783	3	0.971431
1	0.726322	0.46862	0.597471	4
2	0.564182	0.797108	0.680645	4
3	0.610383	1.04162	0.826004	4
4	0.776442	0.410899	0.59367	4
5	0.593916	1.07093	0.832425	4	0.706043
1	0.367423	0.566924	0.467174	5
2	0.377225	0.416664	0.396944	5
3	0.437881	0.646773	0.542327	5
4	0.378465	0.309142	0.343803	5
5	0.339002	0.839273	0.589137	5	0.467877
1	0.276373	0.49164	0.384006	6
2	0.388186	0.556371	0.472278	6
3	0.325582	0.656874	0.491228	6
4	0.310773	0.707685	0.509229	6
5	0.199218	0.818145	0.508682	6	0.473085
1	0.293778	0.700754	0.497266	7
2	0.46127	0.457029	0.45915	7
3	0.436569	0.477872	0.457221	7
4	0.392506	0.82805	0.610278	7
5	0.453973	0.545845	0.499909	7	0.504765
1	0.475676	0.417018	0.446347	8
2	0.446655	0.55682	0.501738	8
3	0.422766	0.766589	0.594677	8
4	0.471945	0.470664	0.471304	8
5	0.455175	0.54102	0.498097	8	0.502433
1	0.41413	0.625159	0.519645	9
2	0.413031	0.416283	0.414657	9
3	0.341962	1.28583	0.813894	9
4	0.450641	0.498171	0.474406	9
5	0.414967	0.323825	0.369396	9	0.518399
1	0.440505	0.616371	0.528438	10
2	0.421132	0.555338	0.488235	10
3	0.464521	0.444095	0.454308	10
4	0.391551	0.80546	0.598506	10
5	0.462717	0.67736	0.570039	10	0.527905
1	0.584196	0.657847	0.621022	11
2	0.435889	0.970637	0.703263	11
3	0.497863	0.483128	0.490495	11
4	0.605697	1.00522	0.805458	11
5	0.528701	0.441297	0.484999	11	0.621048
1	0.349082	0.363358	0.35622	12
2	0.215015	0.851986	0.5335	12
3	0.422081	0.407999	0.41504	12
4	0.368229	0.552649	0.460439	12
5	0.322139	0.652315	0.487227	12	0.450485

## Sheet: Table S6
Table S6: 5-fold cross-validation results of kESVR on SB743921 for k=2:12
Iteration/Fold	Train_MSE	Test_MSE	Avg_Train_Test_MSE	k	Avg_MSE
1	7.4781	12.2841	9.88109	2
2	8.38284	7.98812	8.18548	2
3	7.95044	8.6882	8.31932	2
4	8.07462	8.49053	8.28258	2
5	8.18538	9.80357	8.99448	2	8.73259
1	7.85011	9.4816	8.66586	3
2	7.15176	9.57218	8.36197	3
3	8.03522	8.9161	8.47566	3
4	7.1922	10.3508	8.7715	3
5	7.48514	8.10163	7.79339	3	8.41367
1	6.0445	4.74577	5.39513	4
2	6.28239	7.05198	6.66718	4
3	5.4471	6.50202	5.97456	4
4	5.85699	8.35389	7.10544	4
5	5.47951	9.30858	7.39404	4	6.50727
1	5.18507	7.32093	6.253	5
2	5.73108	5.02076	5.37592	5
3	5.63331	8.32048	6.9769	5
4	4.76103	6.77256	5.7668	5
5	5.98011	7.76988	6.87499	5	6.24952
1	2.08812	7.44659	4.76735	6
2	3.04265	4.64783	3.84524	6
3	3.55345	6.50637	5.02991	6
4	3.00986	4.37452	3.69219	6
5	2.67755	6.684	4.68077	6	4.40309
1	2.49845	5.21819	3.85832	7
2	4.05466	3.42396	3.73931	7
3	1.98491	8.75932	5.37212	7
4	2.44842	8.51475	5.48158	7
5	1.83702	6.49549	4.16625	7	4.52352
1	2.35468	2.03882	2.19675	8
2	3.89727	6.19816	5.04772	8
3	1.39156	6.79187	4.09172	8
4	3.21116	8.37296	5.79206	8
5	2.52189	8.98397	5.75293	8	4.57623
1	3.1169	6.4099	4.7634	9
2	4.55775	8.81998	6.68887	9
3	3.74978	3.62741	3.6886	9
4	2.70844	9.9703	6.33937	9
5	3.06259	5.76324	4.41292	9	5.17863
1	0.874756	10.097	5.48587	10
2	2.10915	7.30273	4.70594	10
3	1.82482	7.14204	4.48343	10
4	2.36395	6.13323	4.24859	10
5	2.96833	5.35332	4.16082	10	4.61693
1	1.14615	6.82263	3.98439	11
2	3.43909	5.19733	4.31821	11
3	1.40485	6.74109	4.07297	11
4	2.92508	9.73983	6.33246	11
5	1.97469	4.93682	3.45575	11	4.43276
1	1.99704	4.57964	3.28834	12
2	2.07958	6.24355	4.16157	12
3	3.13208	4.47408	3.80308	12
4	3.19848	5.45824	4.32836	12
5	3.0265	7.78403	5.40526	12	4.19732

## Sheet: Table S7
Table S7: 5-fold cross-validation results of kESVR on paclitaxel for k=2:12
Iteration/Fold	Train_MSE	Test_MSE	Avg_Train_Test_MSE	k	Avg_MSE
1	6.61287	9.7095	8.16118	2
2	6.99046	7.11854	7.0545	2
3	6.93653	11.0974	9.01697	2
4	6.69913	7.9822	7.34066	2
5	7.7151	7.818	7.76655	2	7.86797
1	7.10125	8.89998	8.00061	3
2	7.33897	7.55871	7.44884	3
3	7.69303	9.51822	8.60562	3
4	7.29541	6.89969	7.09755	3
5	7.16508	8.32718	7.74613	3	7.77975
1	4.91885	7.02148	5.97017	4
2	6.69269	9.2706	7.98165	4
3	7.38855	6.097	6.74277	4
4	5.6528	7.37983	6.51631	4
5	5.04834	11.5469	8.29762	4	7.1017
1	2.32569	4.66606	3.49587	5
2	2.68658	5.13301	3.90979	5
3	3.27204	6.93314	5.10259	5
4	2.34272	6.98489	4.6638	5
5	1.95458	7.31386	4.63422	5	4.36126
1	2.99962	4.00172	3.50067	6
2	2.51373	5.62998	4.07185	6
3	3.58708	4.05248	3.81978	6
4	3.00764	2.70483	2.85623	6
5	2.92383	6.78191	4.85287	6	3.82028
1	2.0937	2.02076	2.05723	7
2	1.87874	3.20784	2.54329	7
3	1.92383	4.53784	3.23083	7
4	1.53724	5.89245	3.71484	7
5	1.93918	3.17078	2.55498	7	2.82023
1	1.78759	2.34676	2.06717	8
2	1.46859	4.08416	2.77638	8
3	1.49167	3.76259	2.62713	8
4	1.76378	1.37023	1.56701	8
5	1.69981	4.94365	3.32173	8	2.47188
1	1.28806	3.7178	2.50293	9
2	1.16396	4.93401	3.04899	9
3	1.00522	4.73114	2.86818	9
4	1.31212	3.45979	2.38596	9
5	1.30051	3.50618	2.40334	9	2.64188
1	1.77649	6.12621	3.95135	10
2	1.55832	6.89965	4.22899	10
3	2.02584	4.87885	3.45235	10
4	2.0968	4.98948	3.54314	10
5	1.69744	6.40521	4.05133	10	3.84543
1	2.36904	5.94907	4.15906	11
2	2.14266	5.93985	4.04125	11
3	2.17757	4.54223	3.3599	11
4	1.51936	6.31509	3.91723	11
5	2.82106	8.88838	5.85472	11	4.26643
1	1.50673	5.66954	3.58813	12
2	2.07252	4.83382	3.45317	12
3	0.729675	8.59492	4.6623	12
4	1.37321	4.82873	3.10097	12
5	2.04827	5.99884	4.02355	12	3.76562

## Sheet: Table S8
Table S8: 5-fold cross-validation results of kESVR on daporinad for k=2:12
Iteration/Fold	Train_MSE	Test_MSE	Avg_Train_Test_MSE	k	Avg_MSE
1	5.45208	10.2429	7.8475	2
2	6.7452	9.34686	8.04603	2
3	4.85815	8.25824	6.55819	2
4	6.2638	7.67329	6.96855	2
5	5.82476	8.76529	7.29502	2	7.34306
1	4.10019	6.19733	5.14876	3
2	4.53373	5.26049	4.89711	3
3	4.76774	5.17225	4.97	3
4	4.57346	7.1923	5.88288	3
5	4.66686	4.28714	4.477	3	5.07515
1	3.2053	9.05553	6.13041	4
2	3.63089	6.7252	5.17804	4
3	2.8348	3.45731	3.14606	4
4	2.94301	4.65604	3.79952	4
5	2.61985	4.79805	3.70895	4	4.3926
1	2.49925	5.1874	3.84333	5
2	2.48792	4.27459	3.38126	5
3	2.65911	4.52683	3.59297	5
4	2.87635	3.61596	3.24616	5
5	3.25795	2.13935	2.69865	5	3.35247
1	2.94311	2.49268	2.71789	6
2	3.64534	2.23005	2.9377	6
3	1.99993	5.28672	3.64333	6
4	2.00166	4.03191	3.01679	6
5	1.72818	7.71082	4.7195	6	3.40704
1	2.31293	3.15765	2.73529	7
2	1.24199	6.38395	3.81297	7
3	1.23964	4.24059	2.74012	7
4	2.0496	3.22224	2.63592	7
5	2.57724	2.33319	2.45522	7	2.8759
1	1.5931	3.44696	2.52003	8
2	0.829912	2.17303	1.50147	8
3	0.891537	3.04311	1.96732	8
4	0.604409	3.16803	1.88622	8
5	0.568417	4.5005	2.53446	8	2.0819
1	0.892064	4.56699	2.72953	9
2	0.869194	2.92657	1.89788	9
3	0.985115	3.95212	2.46862	9
4	1.69812	6.31106	4.00459	9
5	1.38907	4.99984	3.19446	9	2.85901
1	1.01603	5.89515	3.45559	10
2	1.71527	3.22958	2.47242	10
3	0.595848	5.06951	2.83268	10
4	2.22799	5.48089	3.85444	10
5	1.35964	5.19097	3.2753	10	3.17809
1	0.963597	6.05081	3.50721	11
2	1.49924	3.34617	2.4227	11
3	1.06451	3.24688	2.15569	11
4	1.44594	4.85204	3.14899	11
5	0.933072	5.20193	3.0675	11	2.86042
1	2.03757	6.946	4.49179	12
2	1.68766	3.65518	2.67142	12
3	1.7722	2.77993	2.27606	12
4	1.13517	4.24897	2.69207	12
5	1.43272	2.82933	2.13103	12	2.85247

## Sheet: Table S9
Table S9: 5-fold cross-validation results of kESVR on neopeltolide for k=2:12
Iteration/Fold	Train_MSE	Test_MSE	Avg_Train_Test_MSE	k	Avg_MSE
1	4.01569	9.55117	6.78343	2
2	2.64614	9.57471	6.11043	2
3	5.45669	3.94799	4.70234	2
4	2.5975	3.13616	2.86683	2
5	4.14699	4.76835	4.45767	2	4.98414
1	4.38312	1.70503	3.04407	3
2	3.40284	9.64496	6.5239	3
3	4.01214	3.89384	3.95299	3
4	4.11942	3.28765	3.70353	3
5	2.87042	8.72733	5.79888	3	4.60467
1	2.68191	6.57581	4.62886	4
2	1.22133	5.9741	3.59772	4
3	3.31568	3.25773	3.2867	4
4	2.64891	2.86621	2.75756	4
5	5.24577	9.30691	7.27634	4	4.30944
1	4.75137	14.3943	9.57284	5
2	6.69874	7.08492	6.89183	5
3	3.78248	13.5729	8.6777	5
4	1.09798	5.4953	3.29664	5
5	4.58555	7.24078	5.91317	5	6.87043
1	6.42239	3.51965	4.97102	6
2	4.17	5.51515	4.84257	6
3	4.16979	10.7796	7.47469	6
4	3.98684	5.62301	4.80492	6
5	5.02241	4.65729	4.83985	6	5.38661
1	6.99169	4.6392	5.81545	7
2	7.80293	18.8751	13.339	7
3	7.42492	1.99537	4.71015	7
4	8.42304	12.4193	10.4212	7
5	9.37423	13.1313	11.2527	7	9.10771
1	9.26874	8.55752	8.91313	8
2	6.06246	7.24466	6.65356	8
3	10.3614	5.74493	8.05318	8
4	4.8704	15.8274	10.3489	8
5	9.10353	11.6179	10.3607	8	8.8659
1	7.18743	9.71468	8.45106	9
2	7.09439	2.45759	4.77599	9
3	5.63002	12.0057	8.81788	9
4	5.16546	13.2772	9.22135	9
5	5.37468	8.2198	6.79724	9	7.6127
1	7.60744	7.27405	7.44074	10
2	6.75878	6.31653	6.53766	10
3	6.61247	12.0411	9.32678	10
4	5.51837	13.7426	9.63049	10
5	6.52438	10.5491	8.53676	10	8.29448
1	11.8902	11.9519	11.921	11
2	10.8235	14.9908	12.9071	11
3	10.3637	17.3508	13.8573	11
4	12.1762	8.73936	10.4578	11
5	13.2605	6.82435	10.0424	11	11.8371
1	9.41504	12.5307	10.9729	12
2	7.94159	14.6871	11.3144	12
3	10.0428	10.2561	10.1494	12
4	11.7402	12.8801	12.3101	12
5	9.79359	15.6968	12.7452	12	11.4984

## Sheet: Table S10
Table S10: 5-fold cross-validation results of kESVR on docetaxel for k=2:12
Iteration/Fold	Train_MSE	Test_MSE	Avg_Train_Test_MSE	k	Avg_MSE
1	6.31886	10.5282	8.42353	2
2	4.70267	10.1042	7.40341	2
3	6.68306	7.4286	7.05583	2
4	7.20881	7.14232	7.17557	2
5	6.98577	9.46778	8.22677	2	7.65702
1	4.32892	8.58247	6.4557	3
2	3.90067	10.9202	7.41045	3
3	8.07025	4.79261	6.43143	3
4	4.74063	7.39697	6.0688	3
5	5.81066	8.06978	6.94022	3	6.66132
1	5.16705	1.76398	3.46552	4
2	3.41335	7.60678	5.51007	4
3	2.13392	5.14459	3.63925	4
4	3.2688	9.59923	6.43402	4
5	2.47643	3.85137	3.1639	4	4.44255
1	1.58241	3.51288	2.54765	5
2	2.40821	2.22678	2.31749	5
3	2.14901	13.5022	7.82559	5
4	1.78034	3.82748	2.80391	5
5	1.63711	4.69225	3.16468	5	3.73186
1	2.72049	5.6904	4.20545	6
2	1.53138	8.43257	4.98198	6
3	2.71559	3.63722	3.1764	6
4	2.13352	5.71576	3.92464	6
5	1.73294	3.88378	2.80836	6	3.81937
1	1.53369	16.1047	8.81918	7
2	2.47456	6.38271	4.42863	7
3	4.47853	4.4814	4.47996	7
4	2.82362	2.8823	2.85296	7
5	2.51062	4.4699	3.49026	7	4.8142
1	2.4429	15.8426	9.14276	8
2	3.30843	9.04906	6.17874	8
3	4.8844	1.40339	3.1439	8
4	4.73868	7.43219	6.08543	8
5	6.04554	2.81477	4.43015	8	5.7962
1	2.99329	11.602	7.29767	9
2	7.62783	6.66613	7.14698	9
3	5.70019	10.3061	8.00315	9
4	3.80622	6.12779	4.967	9
5	7.55517	7.36619	7.46068	9	6.97509
1	2.25972	9.1216	5.69066	10
2	3.96282	8.58703	6.27493	10
3	2.10402	6.91967	4.51184	10
4	2.53744	3.90813	3.22278	10
5	1.92359	4.46575	3.19467	10	4.57898
1	4.47419	2.05481	3.2645	11
2	3.34124	6.61524	4.97824	11
3	3.75144	5.25717	4.5043	11
4	2.21698	10.7022	6.45957	11
5	3.39709	6.8792	5.13815	11	4.86895
1	7.08451	7.75924	7.42188	12
2	2.01671	10.5029	6.25981	12
3	3.704	6.94768	5.32584	12
4	3.20161	7.1862	5.1939	12
5	4.51515	10.1652	7.34017	12	6.30832

[truncated: 6 more sheets: Table S11, Table S12, Table S13, Table S14, Table S15, Table S16]
